# Supplementary material for: One Health Approach to the Computational Design of a Lipoprotein-Based Multi-Epitope Vaccine Against Human and Livestock Tuberculosis
Source: Int J Mol Sci. 2025 Feb 13;26(4):1587. doi: 10.3390/ijms26041587 (PMC11855821; doi:10.3390/ijms26041587)
Supplement: Supplementary file 1 [file ijms-26-01587-s001.zip]

Archive with 1 entries (1 files):
- ijms-3432651-supplementary.pdf
